# Supplementary material for: Entomological Assessment of the Status and Risk of Mosquito-borne Arboviral Transmission in Ghana
Source: Viruses. 2020 Jan 27;12(2):147. doi: 10.3390/v12020147 (PMC7077231; doi:10.3390/v12020147)
Supplement: Supplementary file 1 [file viruses-12-00147-s001.zip]

Archive with 6 entries (6 files):
- Supplementary files for Revision/Spplementary Figures.pptx
- Supplementary files for Revision/Table S1a.xlsx
- Supplementary files for Revision/Table S1b.xlsx
- Supplementary files for Revision/Table S1c.xlsx
- Supplementary files for Revision/Table S2a.xlsx
- Supplementary files for Revision/Table S2b.xlsx
