# Supplementary material for: Entomological Assessment of the Status and Risk of Mosquito-borne Arboviral Transmission in Ghana
Source: Viruses. 2020 Jan 27;12(2):147. doi: 10.3390/v12020147 (PMC7077231; doi:10.3390/v12020147)
Supplement: Supplementary file 1 [file viruses-12-00147-s001.zip › Supplementary files for Revision/Table S1a.xlsx]

## Sheet: Sheet1
Table S1a. Mosquito pools for virus isolation and virus positive pools in 2015 and 2016
											Results of virus detection
								CPE			CAVV		APRV		WAV		CFAV		PCLV		Odornavirus		Tesano Aedes virus		Kole-bu Aedes virus		MoCV		GoNV		CxPTV		CxFV
Pool No.	Pool No. ID	Genus or species	Sex	No. of individual	Collection site	Collection date	Collection method	2nd	3rd	4th	Filtrate	Supernatant of VI**	Filtrate	Supernatant of VI**	Filtrate	Supernatant of VI**	Filtrate	Supernatant of VI**	Filtrate	Supernatant of VI**	Filtrate	Supernatant of VI**	Filtrate	Supernatant of VI**	Filtrate	Supernatant of VI**	Filterate	Supernatant of VI**	Filterate	Supernatant of VI**	Filterate	Supernatant of VI**	Filterate	Supernatant of VI**
1	15AC-1	Ae. aegypti	female	26	Korle Gono	29 Sep. 2015	sweeping	-	nt*	nt*	nt*	nt*	nt*	nt*	nt*	nt*	nt*	nt*	nt*	nt*	nt*	nt*	nt*	nt*	nt*	nt*	nt*	nt*	nt*	nt*	nt*	nt*	nt*	nt*
2	15AC-2	Ae. aegypti	male	10	Korle Gono	29 Sep. 2015	sweeping	-	nt*	nt*	nt*	nt*	nt*	nt*	nt*	nt*	nt*	nt*	nt*	nt*	nt*	nt*	nt*	nt*	nt*	nt*	nt*	nt*	nt*	nt*	nt*	nt*	nt*	nt*
3	15AC-3	Ae. aegypti	female	21	Korle Gono	30 Sep. 2015	sweeping	-	nt*	nt*	nt*	nt*	nt*	nt*	nt*	nt*	nt*	nt*	nt*	nt*	nt*	nt*	nt*	nt*	nt*	nt*	nt*	nt*	nt*	nt*	nt*	nt*	nt*	nt*
4	15AC-4	Ae. aegypti	male	13	Korle Gono	30 Sep. 2015	sweeping	-	nt*	nt*	nt*	nt*	nt*	nt*	nt*	nt*	nt*	nt*	nt*	nt*	nt*	nt*	nt*	nt*	nt*	nt*	nt*	nt*	nt*	nt*	nt*	nt*	nt*	nt*
5	15AC-5	Ae. aegypti	female	21	Korle Gono	30 Sep. 2015	sweeping	-	nt*	nt*	nt*	nt*	nt*	nt*	nt*	nt*	nt*	nt*	nt*	nt*	nt*	nt*	nt*	nt*	nt*	nt*	nt*	nt*	nt*	nt*	nt*	nt*	nt*	nt*
6	15AC-6	Ae. aegypti	male	20	Korle Gono	30 Sep. 2015	sweeping	-	nt*	nt*	nt*	nt*	nt*	nt*	nt*	nt*	nt*	nt*	nt*	nt*	nt*	nt*	nt*	nt*	nt*	nt*	nt*	nt*	nt*	nt*	nt*	nt*	nt*	nt*
7	15AC-7	Ae. aegypti	female	23	Labadi	29 Sep. 2015	sweeping	-	nt*	nt*	nt*	nt*	nt*	nt*	nt*	nt*	nt*	nt*	nt*	nt*	nt*	nt*	nt*	nt*	nt*	nt*	nt*	nt*	nt*	nt*	nt*	nt*	nt*	nt*
8	15AC-8	Ae. aegypti	female	23	Labadi	29 Sep. 2015	sweeping	-	nt*	nt*	nt*	nt*	nt*	nt*	nt*	nt*	nt*	nt*	nt*	nt*	nt*	nt*	nt*	nt*	nt*	nt*	nt*	nt*	nt*	nt*	nt*	nt*	nt*	nt*
9	15AC-9	Ae. aegypti	male	21	Labadi	29 Sep. 2015	sweeping	-	nt*	nt*	nt*	nt*	nt*	nt*	nt*	nt*	nt*	nt*	nt*	nt*	nt*	nt*	nt*	nt*	nt*	nt*	nt*	nt*	nt*	nt*	nt*	nt*	nt*	nt*
10	15AC-10	Ae. aegypti	female	2	Weija	1 Oct. 2015	sweeping	-	nt*	nt*	nt*	nt*	nt*	nt*	nt*	nt*	nt*	nt*	nt*	nt*	nt*	nt*	nt*	nt*	nt*	nt*	nt*	nt*	nt*	nt*	nt*	nt*	nt*	nt*
11	15AC-11	Ae. aegypti	female	26	Tesano	2 Oct. 2015	sweeping	+	+	nt*	nt*	+	nt*	-	nt*	+	nt*	nt*	nt*	nt*	nt*	nt*	nt*	nt*	nt*	nt*	nt*	nt*	nt*	nt*	nt*	nt*	nt*	nt*
12	15AC-12	Ae. aegypti	female	25	Tesano	2 Oct. 2015	sweeping	+	+	nt*	nt*	+	nt*	-	nt*	+	nt*	nt*	nt*	nt*	nt*	nt*	nt*	nt*	nt*	nt*	nt*	nt*	nt*	nt*	nt*	nt*	nt*	nt*
13	15AC-13	Ae. aegypti	male	28	Tesano	2 Oct. 2015	sweeping	+	+	nt*	nt*	+	nt*	+	nt*	-	nt*	nt*	nt*	nt*	nt*	nt*	nt*	nt*	nt*	nt*	nt*	nt*	nt*	nt*	nt*	nt*	nt*	nt*
14	15AC-14	Ae. aegypti	male	27	Tesano	2 Oct. 2015	sweeping	+	+	nt*	nt*	+	nt*	+	nt*	+	nt*	nt*	nt*	nt*	nt*	nt*	nt*	nt*	nt*	nt*	nt*	nt*	nt*	nt*	nt*	nt*	nt*	nt*
15	15AC-15	Ae. aegypti	male	27	Tesano	2 Oct. 2015	sweeping	+	+	nt*	nt*	+	nt*	+	nt*	-	nt*	nt*	nt*	nt*	nt*	nt*	nt*	nt*	nt*	nt*	nt*	nt*	nt*	nt*	nt*	nt*	nt*	nt*
16	15AC-16	Ae. aegypti	female	2	Alajo	5 Oct. 2015	sweeping	-	nt*	nt*	nt*	nt*	nt*	nt*	nt*	nt*	nt*	nt*	nt*	nt*	nt*	nt*	nt*	nt*	nt*	nt*	nt*	nt*	nt*	nt*	nt*	nt*	nt*	nt*
17	15AC-17	Ae. aegypti	male	3	Alajo	5 Oct. 2015	sweeping	+	-	-	nt*	-	nt*	-	nt*	-	nt*	nt*	nt*	nt*	nt*	nt*	nt*	nt*	nt*	nt*	nt*	nt*	nt*	nt*	nt*	nt*	nt*	nt*
18	15AC-18	Ae. aegypti	female	17	Tesano	5 Oct. 2015	sweeping	+	+	nt*	nt*	-	nt*	+	nt*	-	nt*	nt*	nt*	nt*	nt*	nt*	nt*	nt*	nt*	nt*	nt*	nt*	nt*	nt*	nt*	nt*	nt*	nt*
19	15AC-19	Ae. aegypti	female	17	Tesano	5 Oct. 2015	sweeping	-	nt*	nt*	nt*	nt*	nt*	nt*	nt*	nt*	nt*	nt*	nt*	nt*	nt*	nt*	nt*	nt*	nt*	nt*	nt*	nt*	nt*	nt*	nt*	nt*	nt*	nt*
20	15AC-20	Ae. aegypti	male	21	Tesano	5 Oct. 2015	sweeping	-	nt*	nt*	nt*	nt*	nt*	nt*	nt*	nt*	nt*	nt*	nt*	nt*	nt*	nt*	nt*	nt*	nt*	nt*	nt*	nt*	nt*	nt*	nt*	nt*	nt*	nt*
21	15AC-21	Ae. aegypti	male	20	Tesano	5 Oct. 2015	sweeping	+	+	nt*	nt*	+	nt*	+	nt*	-	nt*	nt*	nt*	nt*	nt*	nt*	nt*	nt*	nt*	nt*	nt*	nt*	nt*	nt*	nt*	nt*	nt*	nt*
22	15AC-22	Ae. aegypti	female	24	Tesano	3 Oct. 2015	sweeping	+	+	nt*	nt*	+	nt*	+	nt*	-	nt*	nt*	nt*	nt*	nt*	nt*	nt*	nt*	nt*	nt*	nt*	nt*	nt*	nt*	nt*	nt*	nt*	nt*
23	15AC-23	Ae. aegypti	female	24	Tesano	3 Oct. 2015	sweeping	+	+	nt*	nt*	+	nt*	+	nt*	-	nt*	nt*	nt*	nt*	nt*	nt*	nt*	nt*	nt*	nt*	nt*	nt*	nt*	nt*	nt*	nt*	nt*	nt*
24	15AC-24	Ae. aegypti	male	27	Tesano	3 Oct. 2015	sweeping	+	+	nt*	nt*	+	nt*	+	nt*	+	nt*	nt*	nt*	nt*	nt*	nt*	nt*	nt*	nt*	nt*	nt*	nt*	nt*	nt*	nt*	nt*	nt*	nt*
25	15AC-25	Ae. aegypti	male	27	Tesano	3 Oct. 2015	sweeping	+	+	nt*	nt*	+	nt*	+	nt*	-	nt*	nt*	nt*	nt*	nt*	nt*	nt*	nt*	nt*	nt*	nt*	nt*	nt*	nt*	nt*	nt*	nt*	nt*
26	15AC-26	Ae. aegypti	female	1	Kisseman	3 Oct. 2015	sweeping	+	+	nt*	nt*	-	nt*	-	nt*	+	nt*	nt*	nt*	nt*	nt*	nt*	nt*	nt*	nt*	nt*	nt*	nt*	nt*	nt*	nt*	nt*	nt*	nt*
27	15AC-27	Ae. aegypti	female	4	Baleshie	2 Oct. 2015	sweeping	+	+	nt*	nt*	+	nt*	-	nt*	-	nt*	nt*	nt*	nt*	nt*	nt*	nt*	nt*	nt*	nt*	nt*	nt*	nt*	nt*	nt*	nt*	nt*	nt*
28	15AC-28	Ae. aegypti	male	4	Baleshie	2 Oct. 2015	sweeping	+	+	nt*	nt*	+	nt*	-	nt*	-	nt*	nt*	nt*	nt*	nt*	nt*	nt*	nt*	nt*	nt*	nt*	nt*	nt*	nt*	nt*	nt*	nt*	nt*
29	15AC-29	Ae. aegypti	female	4	Kasoa	8 Oct. 2015	sweeping	-	nt*	nt*	nt*	nt*	nt*	nt*	nt*	nt*	nt*	nt*	nt*	nt*	nt*	nt*	nt*	nt*	nt*	nt*	nt*	nt*	nt*	nt*	nt*	nt*	nt*	nt*
30	15AC-30	Ae. aegypti	male	3	Kasoa	8 Oct. 2015	sweeping	+	-	-	nt*	-	nt*	-	nt*	-	nt*	nt*	nt*	nt*	nt*	nt*	nt*	nt*	nt*	nt*	nt*	nt*	nt*	nt*	nt*	nt*	nt*	nt*
31	15AC-31	Ae. aegypti	female	19	Labadi	6 Oct. 2015	sweeping	-	nt*	nt*	nt*	nt*	nt*	nt*	nt*	nt*	nt*	nt*	nt*	nt*	nt*	nt*	nt*	nt*	nt*	nt*	nt*	nt*	nt*	nt*	nt*	nt*	nt*	nt*
32	15AC-32	Ae. aegypti	male	13	Labadi	6 Oct. 2015	sweeping	+	+		nt*	+	nt*	+	nt*	+	nt*	nt*	nt*	nt*	nt*	nt*	nt*	nt*	nt*	nt*	nt*	nt*	nt*	nt*	nt*	nt*	nt*	nt*
33	15AC-33	Cx. quinquefasciatus	female	18	Korle Gono	29 Sep. 2015	sweeping	-	-	-	nt*	-	nt*	-	nt*	-	nt*	nt*	nt*	nt*	nt*	nt*	nt*	nt*	nt*	nt*	nt*	nt*	nt*	nt*	nt*	nt*	nt*	nt*
34	15AC-34	Cx. quinquefasciatus	female	18	Korle Gono	29 Sep. 2015	sweeping	-	nt*	nt*	nt*	nt*	nt*	nt*	nt*	nt*	nt*	nt*	nt*	nt*	nt*	nt*	nt*	nt*	nt*	nt*	nt*	nt*	nt*	nt*	nt*	nt*	nt*	nt*
35	15AC-35	Cx. quinquefasciatus	female	22	Korle Gono	30 Sep. 2015	sweeping	-	nt*	nt*	nt*	nt*	nt*	nt*	nt*	nt*	nt*	nt*	nt*	nt*	nt*	nt*	nt*	nt*	nt*	nt*	nt*	nt*	nt*	nt*	nt*	nt*	nt*	nt*
36	15AC-36	Cx. quinquefasciatus	female	14	Korle Gono	30 Sep. 2015	sweeping	-	nt*	nt*	nt*	nt*	nt*	nt*	nt*	nt*	nt*	nt*	nt*	nt*	nt*	nt*	nt*	nt*	nt*	nt*	nt*	nt*	nt*	nt*	nt*	nt*	nt*	nt*
37	15AC-37	Cx. quinquefasciatus	female	22	Labadi	29 Sep. 2015	sweeping	+	-	+	nt*	-	nt*	-	nt*	-	nt*	nt*	nt*	nt*	nt*	nt*	nt*	nt*	nt*	nt*	nt*	nt*	nt*	nt*	nt*	nt*	nt*	nt*
38	15AC-38	Cx. quinquefasciatus	female	23	Labadi	29 Sep. 2015	sweeping	+	-	-	nt*	-	nt*	-	nt*	-	nt*	nt*	nt*	nt*	nt*	nt*	nt*	nt*	nt*	nt*	nt*	nt*	nt*	nt*	nt*	nt*	nt*	nt*
39	15AC-39	Cx. quinquefasciatus	female	22	Labadi	29 Sep. 2015	sweeping	-	nt*	nt*	nt*	nt*	nt*	nt*	nt*	nt*	nt*	nt*	nt*	nt*	nt*	nt*	nt*	nt*	nt*	nt*	nt*	nt*	nt*	nt*	nt*	nt*	nt*	nt*
40	15AC-40	Cx. quinquefasciatus	female	21	Labadi	29 Sep. 2015	sweeping	-	nt*	nt*	nt*	nt*	nt*	nt*	nt*	nt*	nt*	nt*	nt*	nt*	nt*	nt*	nt*	nt*	nt*	nt*	nt*	nt*	nt*	nt*	nt*	nt*	nt*	nt*
41	15AC-41	Cx. quinquefasciatus	female	23	Weija	1 Oct. 2015	sweeping	-	nt*	nt*	nt*	nt*	nt*	nt*	nt*	nt*	nt*	nt*	nt*	nt*	nt*	nt*	nt*	nt*	nt*	nt*	nt*	nt*	nt*	nt*	nt*	nt*	nt*	nt*
42	15AC-42	Cx. quinquefasciatus	female	23	Weija	1 Oct. 2015	sweeping	-	nt*	nt*	nt*	nt*	nt*	nt*	nt*	nt*	nt*	nt*	nt*	nt*	nt*	nt*	nt*	nt*	nt*	nt*	nt*	nt*	nt*	nt*	nt*	nt*	nt*	nt*
43	15AC-43	Cx. quinquefasciatus	female	23	Weija	1 Oct. 2015	sweeping	+	-	-	nt*	-	nt*	-	nt*	-	nt*	nt*	nt*	nt*	nt*	nt*	nt*	nt*	nt*	nt*	nt*	nt*	nt*	nt*	nt*	nt*	nt*	nt*
44	15AC-44	Cx. quinquefasciatus	female	22	Weija	1 Oct. 2015	sweeping	+	-	-	nt*	-	nt*	-	nt*	-	nt*	nt*	nt*	nt*	nt*	nt*	nt*	nt*	nt*	nt*	nt*	nt*	nt*	nt*	nt*	nt*	nt*	nt*
45	15AC-45	Cx. quinquefasciatus	female	29	Tesano	2 Oct. 2015	sweeping	+	+	nt*	nt*	+	nt*	-	nt*	-	nt*	nt*	nt*	nt*	nt*	nt*	nt*	nt*	nt*	nt*	nt*	nt*	nt*	nt*	nt*	nt*	nt*	nt*
46	15AC-46	Cx. quinquefasciatus	female	28	Tesano	2 Oct. 2015	sweeping	+	+	nt*	nt*	+	nt*	-	nt*	-	nt*	nt*	nt*	nt*	nt*	nt*	nt*	nt*	nt*	nt*	nt*	nt*	nt*	nt*	nt*	nt*	nt*	nt*
47	15AC-47	Cx. quinquefasciatus	female	24	Tesano	5 Oct. 2015	sweeping	+	-	+	nt*	-	nt*	+	nt*	-	nt*	nt*	nt*	nt*	nt*	nt*	nt*	nt*	nt*	nt*	nt*	nt*	nt*	nt*	nt*	nt*	nt*	nt*
48	15AC-48	Cx. quinquefasciatus	female	23	Tesano	3 Oct. 2015	sweeping	+	+	nt*	nt*	+	nt*	+	nt*	-	nt*	nt*	nt*	nt*	nt*	nt*	nt*	nt*	nt*	nt*	nt*	nt*	nt*	nt*	nt*	nt*	nt*	nt*
49	15AC-49	Cx. spp.	female	24	Weija	1 Oct. 2015	sweeping	-	nt*	nt*	nt*	nt*	nt*	nt*	nt*	nt*	nt*	nt*	nt*	nt*	nt*	nt*	nt*	nt*	nt*	nt*	nt*	nt*	nt*	nt*	nt*	nt*	nt*	nt*
50	15AC-50	Cx. quinquefasciatus	female	8	Tesano	2 Oct. 2015	sweeping	+	+	nt*	nt*	+	nt*	+	nt*	-	nt*	nt*	nt*	nt*	nt*	nt*	nt*	nt*	nt*	nt*	nt*	nt*	nt*	nt*	nt*	nt*	nt*	nt*
51	15AC-51	Cx. quinquefasciatus	female	12	Alajo	5 Oct. 2015	sweeping	+	+	nt*	nt*	+	nt*	-	nt*	-	nt*	nt*	nt*	nt*	nt*	nt*	nt*	nt*	nt*	nt*	nt*	nt*	nt*	nt*	nt*	nt*	nt*	nt*
52	15AC-52	Cx. quinquefasciatus	female	6	Tesano	5 Oct. 2015	sweeping	-	nt*	nt*	nt*	nt*	nt*	nt*	nt*	nt*	nt*	nt*	nt*	nt*	nt*	nt*	nt*	nt*	nt*	nt*	nt*	nt*	nt*	nt*	nt*	nt*	nt*	nt*
53	15AC-53	Cx. quinquefasciatus	female	22	Tesano	3 Oct. 2015	sweeping	+	+	nt*	nt*	+	nt*	+	nt*	-	nt*	nt*	nt*	nt*	nt*	nt*	nt*	nt*	nt*	nt*	nt*	nt*	nt*	nt*	nt*	nt*	nt*	nt*
54	15AC-54	Cx. quinquefasciatus	female	21	Tesano	3 Oct. 2015	sweeping	+	+	nt*	nt*	+	nt*	+	nt*	+	nt*	nt*	nt*	nt*	nt*	nt*	nt*	nt*	nt*	nt*	nt*	nt*	nt*	nt*	nt*	nt*	nt*	nt*
55	15AC-55	Cx. quinquefasciatus	female	12	Tesano	3 Oct. 2015	sweeping	+	+	nt*	nt*	+	nt*	-	nt*	+	nt*	nt*	nt*	nt*	nt*	nt*	nt*	nt*	nt*	nt*	nt*	nt*	nt*	nt*	nt*	nt*	nt*	nt*
56	15AC-56	Cx. quinquefasciatus	female	6	Kisseman	3 Oct. 2015	sweeping	-	nt*	nt*	nt*	nt*	nt*	nt*	nt*	nt*	nt*	nt*	nt*	nt*	nt*	nt*	nt*	nt*	nt*	nt*	nt*	nt*	nt*	nt*	nt*	nt*	nt*	nt*
57	15AC-57	Cx. quinquefasciatus	female	20	Baleshie	2 Oct. 2015	sweeping	+	+	nt*	nt*	+	nt*	+	nt*	+	nt*	nt*	nt*	nt*	nt*	nt*	nt*	nt*	nt*	nt*	nt*	nt*	nt*	nt*	nt*	nt*	nt*	nt*
58	15AC-58	Cx. quinquefasciatus	female	9	Mallam	7 Oct. 2015	sweeping	+	+	-	nt*	+	nt*	-	nt*	-	nt*	nt*	nt*	nt*	nt*	nt*	nt*	nt*	nt*	nt*	nt*	nt*	nt*	nt*	nt*	nt*	nt*	nt*
59	15AC-59	Cx. quinquefasciatus	female	24	Kasoa	8 Oct. 2015	sweeping	+	-	-	nt*	+	nt*	-	nt*	-	nt*	nt*	nt*	nt*	nt*	nt*	nt*	nt*	nt*	nt*	nt*	nt*	nt*	nt*	nt*	nt*	nt*	nt*
60	15AC-60	Cx. quinquefasciatus	female	24	Kasoa	8 Oct. 2015	sweeping	+	-	-	nt*	-	nt*	-	nt*	-	nt*	nt*	nt*	nt*	nt*	nt*	nt*	nt*	nt*	nt*	nt*	nt*	nt*	nt*	nt*	nt*	nt*	nt*
61	15AC-61	Cx. quinquefasciatus	female	23	Kasoa	8 Oct. 2015	sweeping	-	nt*	nt*	nt*	nt*	nt*	nt*	nt*	nt*	nt*	nt*	nt*	nt*	nt*	nt*	nt*	nt*	nt*	nt*	nt*	nt*	nt*	nt*	nt*	nt*	nt*	nt*
62	15AC-62	Cx. quinquefasciatus	female	23	Kasoa	8 Oct. 2015	sweeping	-	nt*	nt*	nt*	nt*	nt*	nt*	nt*	nt*	nt*	nt*	nt*	nt*	nt*	nt*	nt*	nt*	nt*	nt*	nt*	nt*	nt*	nt*	nt*	nt*	nt*	nt*
63	15AC-63	Cx. quinquefasciatus	female	11	Kasoa	8 Oct. 2015	sweeping	+	+	nt*	nt*	+	nt*	-	nt*	-	nt*	nt*	nt*	nt*	nt*	nt*	nt*	nt*	nt*	nt*	nt*	nt*	nt*	nt*	nt*	nt*	nt*	nt*
64	15AC-64	Cx. quinquefasciatus	female	15	Labadi	6 Oct. 2015	sweeping	+	+	+	nt*	+	nt*	-	nt*	-	nt*	nt*	nt*	nt*	nt*	nt*	nt*	nt*	nt*	nt*	nt*	nt*	nt*	nt*	nt*	nt*	nt*	nt*
65	15AC-65	Cx. quinquefasciatus	female	15	Labadi	6 Oct. 2015	sweeping	-	nt*	nt*	nt*	nt*	nt*	nt*	nt*	nt*	nt*	nt*	nt*	nt*	nt*	nt*	nt*	nt*	nt*	nt*	nt*	nt*	nt*	nt*	nt*	nt*	nt*	nt*
66	15AC-66	Cx. quinquefasciatus	female	18	Kasoa	7 Oct. 2015	sweeping	+	+	nt*	nt*	+	nt*	-	nt*	+	nt*	nt*	nt*	nt*	nt*	nt*	nt*	nt*	nt*	nt*	nt*	nt*	nt*	nt*	nt*	nt*	nt*	nt*
67	15AC-67	Cx. quinquefasciatus	male	23	Korle Gono	29 Sep. 2015	sweeping	+	-	-	nt*	+	nt*	-	nt*	-	nt*	nt*	nt*	nt*	nt*	nt*	nt*	nt*	nt*	nt*	nt*	nt*	nt*	nt*	nt*	nt*	nt*	nt*
68	15AC-68	Cx. quinquefasciatus	male	33	Korle Gono	30 Sep. 2015	sweeping	-	nt*	nt*	nt*	nt*	nt*	nt*	nt*	nt*	nt*	nt*	nt*	nt*	nt*	nt*	nt*	nt*	nt*	nt*	nt*	nt*	nt*	nt*	nt*	nt*	nt*	nt*
69	15AC-69	Cx. quinquefasciatus	male	32	Korle Gono	30 Sep. 2015	sweeping	+	+	nt*	nt*	+	nt*	-	nt*	-	nt*	nt*	nt*	nt*	nt*	nt*	nt*	nt*	nt*	nt*	nt*	nt*	nt*	nt*	nt*	nt*	nt*	nt*
70	15AC-70	Cx. quinquefasciatus	male	31	Labadi	29 Sep. 2015	sweeping	+	-	?	nt*	-	nt*	-	nt*	-	nt*	nt*	nt*	nt*	nt*	nt*	nt*	nt*	nt*	nt*	nt*	nt*	nt*	nt*	nt*	nt*	nt*	nt*
71	15AC-71	Cx. quinquefasciatus	male	31	Labadi	29 Sep. 2015	sweeping	-	nt*	nt*	nt*	nt*	nt*	nt*	nt*	nt*	nt*	nt*	nt*	nt*	nt*	nt*	nt*	nt*	nt*	nt*	nt*	nt*	nt*	nt*	nt*	nt*	nt*	nt*
72	15AC-72	Cx. quinquefasciatus	male	31	Labadi	29 Sep. 2015	sweeping	-	nt*	nt*	nt*	nt*	nt*	nt*	nt*	nt*	nt*	nt*	nt*	nt*	nt*	nt*	nt*	nt*	nt*	nt*	nt*	nt*	nt*	nt*	nt*	nt*	nt*	nt*
73	15AC-73	Cx. quinquefasciatus	male	33	Weija	1 Oct. 2015	sweeping	-	nt*	nt*	nt*	nt*	nt*	nt*	nt*	nt*	nt*	nt*	nt*	nt*	nt*	nt*	nt*	nt*	nt*	nt*	nt*	nt*	nt*	nt*	nt*	nt*	nt*	nt*
74	15AC-74	Cx. quinquefasciatus	male	33	Weija	1 Oct. 2015	sweeping	+	+	nt*	nt*	+	nt*	-	nt*	-	nt*	nt*	nt*	nt*	nt*	nt*	nt*	nt*	nt*	nt*	nt*	nt*	nt*	nt*	nt*	nt*	nt*	nt*
75	15AC-75	Cx. quinquefasciatus	male	32	Weija	1 Oct. 2015	sweeping	+	+	nt*	nt*	+	nt*	-	nt*	+	nt*	nt*	nt*	nt*	nt*	nt*	nt*	nt*	nt*	nt*	nt*	nt*	nt*	nt*	nt*	nt*	nt*	nt*
76	15AC-76	Cx. quinquefasciatus	male	32	Weija	1 Oct. 2015	sweeping	+	+	nt*	nt*	+	nt*	-	nt*	+	nt*	nt*	nt*	nt*	nt*	nt*	nt*	nt*	nt*	nt*	nt*	nt*	nt*	nt*	nt*	nt*	nt*	nt*
77	15AC-77	Cx. quinquefasciatus	male	28	Tesano	2 Oct. 2015	sweeping	+	+	nt*	nt*	+	nt*	+	nt*	+	nt*	nt*	nt*	nt*	nt*	nt*	nt*	nt*	nt*	nt*	nt*	nt*	nt*	nt*	nt*	nt*	nt*	nt*
78	15AC-78	Cx. quinquefasciatus	male	27	Tesano	2 Oct. 2015	sweeping	+	+	nt*	nt*	+	nt*	+	nt*	+	nt*	nt*	nt*	nt*	nt*	nt*	nt*	nt*	nt*	nt*	nt*	nt*	nt*	nt*	nt*	nt*	nt*	nt*
79	15AC-79	Cx. quinquefasciatus	male	27	Tesano	2 Oct. 2015	sweeping	+	+	nt*	nt*	+	nt*	+	nt*	+	nt*	nt*	nt*	nt*	nt*	nt*	nt*	nt*	nt*	nt*	nt*	nt*	nt*	nt*	nt*	nt*	nt*	nt*
80	15AC-80	Cx. quinquefasciatus	male	34	Alajo	5 Oct. 2015	sweeping	+	+	nt*	nt*	+	nt*	-	nt*	+	nt*	nt*	nt*	nt*	nt*	nt*	nt*	nt*	nt*	nt*	nt*	nt*	nt*	nt*	nt*	nt*	nt*	nt*
81	15AC-81	Cx. quinquefasciatus	male	32	Tesano	5 Oct. 2015	sweeping	+	+	nt*	nt*	+	nt*	-	nt*	-	nt*	nt*	nt*	nt*	nt*	nt*	nt*	nt*	nt*	nt*	nt*	nt*	nt*	nt*	nt*	nt*	nt*	nt*
82	15AC-82	Cx. quinquefasciatus	male	31	Tesano	5 Oct. 2015	sweeping	+	+	nt*	nt*	+	nt*	+	nt*	-	nt*	nt*	nt*	nt*	nt*	nt*	nt*	nt*	nt*	nt*	nt*	nt*	nt*	nt*	nt*	nt*	nt*	nt*
83	15AC-83	Cx. quinquefasciatus	male	36	Tesano	3 Oct. 2015	sweeping	+	+	nt*	nt*	+	nt*	+	nt*	-	nt*	nt*	nt*	nt*	nt*	nt*	nt*	nt*	nt*	nt*	nt*	nt*	nt*	nt*	nt*	nt*	nt*	nt*
84	15AC-84	Cx. quinquefasciatus	male	35	Tesano	3 Oct. 2015	sweeping	+	+	nt*	nt*	+	nt*	+	nt*	-	nt*	nt*	nt*	nt*	nt*	nt*	nt*	nt*	nt*	nt*	nt*	nt*	nt*	nt*	nt*	nt*	nt*	nt*
85	15AC-85	Cx. quinquefasciatus	male	35	Tesano	3 Oct. 2015	sweeping	+	+	nt*	nt*	+	nt*	+	nt*	-	nt*	nt*	nt*	nt*	nt*	nt*	nt*	nt*	nt*	nt*	nt*	nt*	nt*	nt*	nt*	nt*	nt*	nt*
86	15AC-86	Cx. quinquefasciatus	male	21	Kisseman	3 Oct. 2015	sweeping	-	nt*	nt*	nt*	nt*	nt*	nt*	nt*	nt*	nt*	nt*	nt*	nt*	nt*	nt*	nt*	nt*	nt*	nt*	nt*	nt*	nt*	nt*	nt*	nt*	nt*	nt*
87	15AC-87	Cx. quinquefasciatus	male	21	Baleshie	2 Oct. 2015	sweeping	+	+	nt*	nt*	+	nt*	+	nt*	-	nt*	nt*	nt*	nt*	nt*	nt*	nt*	nt*	nt*	nt*	nt*	nt*	nt*	nt*	nt*	nt*	nt*	nt*
88	15AC-88	Cx. quinquefasciatus	male	30	Mallam	7 Oct. 2015	sweeping	-	nt*	nt*	nt*	nt*	nt*	nt*	nt*	nt*	nt*	nt*	nt*	nt*	nt*	nt*	nt*	nt*	nt*	nt*	nt*	nt*	nt*	nt*	nt*	nt*	nt*	nt*
89	15AC-89	Cx. quinquefasciatus	male	31	Kasoa	8 Oct. 2015	sweeping	-	nt*	nt*	nt*	nt*	nt*	nt*	nt*	nt*	nt*	nt*	nt*	nt*	nt*	nt*	nt*	nt*	nt*	nt*	nt*	nt*	nt*	nt*	nt*	nt*	nt*	nt*
90	15AC-90	Cx. quinquefasciatus	male	30	Kasoa	8 Oct. 2015	sweeping	-	nt*	nt*	nt*	nt*	nt*	nt*	nt*	nt*	nt*	nt*	nt*	nt*	nt*	nt*	nt*	nt*	nt*	nt*	nt*	nt*	nt*	nt*	nt*	nt*	nt*	nt*
91	15AC-91	Cx. quinquefasciatus	male	30	Kasoa	8 Oct. 2015	sweeping	+	+	nt*	nt*	+	nt*	-	nt*	-	nt*	nt*	nt*	nt*	nt*	nt*	nt*	nt*	nt*	nt*	nt*	nt*	nt*	nt*	nt*	nt*	nt*	nt*
92	15AC-92	Cx. quinquefasciatus	male	30	Kasoa	8 Oct. 2015	sweeping	+	-	-	nt*	-	nt*	-	nt*	-	nt*	nt*	nt*	nt*	nt*	nt*	nt*	nt*	nt*	nt*	nt*	nt*	nt*	nt*	nt*	nt*	nt*	nt*
93	15AC-93	Cx. quinquefasciatus	male	30	Kasoa	8 Oct. 2015	sweeping	-	nt*	nt*	nt*	nt*	nt*	nt*	nt*	nt*	nt*	nt*	nt*	nt*	nt*	nt*	nt*	nt*	nt*	nt*	nt*	nt*	nt*	nt*	nt*	nt*	nt*	nt*
94	15AC-94	Cx. quinquefasciatus	male	31	Labadi	6 Oct. 2015	sweeping	+	+	nt*	nt*	+	nt*	-	nt*	-	nt*	nt*	nt*	nt*	nt*	nt*	nt*	nt*	nt*	nt*	nt*	nt*	nt*	nt*	nt*	nt*	nt*	nt*
95	15AC-95	Cx. quinquefasciatus	male	25	Kasoa	7 Oct. 2015	sweeping	+	+	nt*	nt*	-	nt*	-	nt*	+	nt*	nt*	nt*	nt*	nt*	nt*	nt*	nt*	nt*	nt*	nt*	nt*	nt*	nt*	nt*	nt*	nt*	nt*
96	15AC-96	Cx. quinquefasciatus	male	34	Pokuasi	25, 26 Sep. 2015	sweeping	-	nt*	nt*	nt*	nt*	nt*	nt*	nt*	nt*	nt*	nt*	nt*	nt*	nt*	nt*	nt*	nt*	nt*	nt*	nt*	nt*	nt*	nt*	nt*	nt*	nt*	nt*
97	16GH-1	Culex spp.	female	6	Busua	2016-08-26	sweeping	+	+	nt*	nt*	nt*	nt*	nt*	nt*	nt*	nt*	nt*	-	nt*	nt*	nt*	nt*	nt*	nt*	nt*	nt*	nt*	nt*	+	nt*	nt*	nt*	nt*
98	16GH-2	Culex spp.	female	2	Monso-Nkuwata	2016-08-27	CDC trap with yeast fermentation	-	-	nt*	nt*	nt*	nt*	nt*	nt*	nt*	nt*	nt*	-	nt*	nt*	nt*	nt*	nt*	nt*	nt*	nt*	nt*	nt*	nt*	nt*	nt*	nt*	nt*
99	16GH-3	Culex spp.	female	2	Monso-Nkuwata	2016-08-27	CDC trap with yeast fermentation	-	-	nt*	nt*	nt*	nt*	nt*	nt*	nt*	nt*	nt*	-	nt*	nt*	nt*	nt*	nt*	nt*	nt*	nt*	nt*	nt*	nt*	nt*	nt*	nt*	nt*
100	16GH-4	Culex spp.	female	3	Monso-Nkuwata	2016-08-27	CDC trap with yeast fermentation	-	-	nt*	nt*	nt*	nt*	nt*	nt*	nt*	nt*	nt*	-	nt*	nt*	nt*	nt*	nt*	nt*	nt*	nt*	nt*	nt*	nt*	nt*	nt*	nt*	nt*
101	16GH-5	Culex spp.	female	2	Jirapa	2016-08-30	sweeping	+	-	nt*	nt*	nt*	nt*	nt*	nt*	nt*	nt*	nt*	-	nt*	nt*	nt*	nt*	nt*	nt*	nt*	nt*	nt*	nt*	nt*	nt*	nt*	nt*	nt*
102	16GH-6	Culex spp.	female	5	Damongo	2016-08-29	CDC trap with yeast fermentation	+	-	nt*	nt*	nt*	nt*	nt*	nt*	nt*	nt*	nt*	-	nt*	nt*	nt*	nt*	nt*	nt*	nt*	nt*	nt*	nt*	nt*	nt*	+	nt*	nt*
103	16GH-7	Culex spp.	female	1	Damongo	2016-08-29	CDC trap with yeast fermentation	-	-	nt*	nt*	nt*	nt*	nt*	nt*	nt*	nt*	nt*	-	nt*	nt*	nt*	nt*	nt*	nt*	nt*	nt*	nt*	nt*	nt*	nt*	nt*	nt*	nt*
104	16GH-8	unknown	female	2	Jirapa	2016-08-30	bush, garden	-	-	nt*	nt*	nt*	nt*	nt*	nt*	nt*	nt*	nt*	-	nt*	nt*	nt*	nt*	nt*	nt*	nt*	nt*	nt*	nt*	nt*	nt*	nt*	nt*	nt*
105	16GH-9	Culex spp.	female	3	Dixcove	2016-08-26	bush	-	-	nt*	nt*	nt*	nt*	nt*	nt*	nt*	nt*	nt*	-	nt*	nt*	nt*	nt*	nt*	nt*	nt*	nt*	nt*	nt*	nt*	nt*	nt*	nt*	nt*
106	16GH-10	Ae. aegypti	female	5	Damongo	2016-08-28	sweeping	-	-	nt*	nt*	nt*	nt*	nt*	nt*	nt*	nt*	nt*	+	nt*	nt*	nt*	nt*	nt*	nt*	nt*	nt*	nt*	nt*	nt*	nt*	nt*	nt*	nt*
107	16GH-11	Culex spp.	female	4	Damongo	2016-08-28	outside Hotel	+	-	nt*	nt*	nt*	nt*	nt*	nt*	nt*	nt*	nt*	-	nt*	nt*	nt*	nt*	nt*	nt*	nt*	nt*	nt*	nt*	nt*	nt*	nt*	nt*	nt*
108	16GH-12	Culex spp.	female	6	Monso-Nkuwata	2016-08-27	bush	+	-	nt*	nt*	nt*	nt*	nt*	nt*	nt*	nt*	nt*	-	nt*	nt*	nt*	nt*	nt*	nt*	nt*	nt*	nt*	nt*	nt*	nt*	nt*	nt*	nt*
109	16GH-13	Culex spp.	female	1	Monso-Nkuwata	2016-08-27	bush	-	-	nt*	nt*	nt*	nt*	nt*	nt*	nt*	nt*	nt*	nt*	nt*	nt*	nt*	nt*	nt*	nt*	nt*	nt*	nt*	nt*	nt*	nt*	nt*	nt*	nt*
110	16GH-14	Ae. aegypti	female	1	Lalabanga	2016-08-29	sweeping	-	-	nt*	nt*	nt*	nt*	nt*	nt*	nt*	nt*	nt*	nt*	nt*	nt*	nt*	nt*	nt*	nt*	nt*	nt*	nt*	nt*	nt*	nt*	nt*	nt*	nt*
111	16GH-15	Ae. aegypti	female	1	Damongo	2016-08-29	sweeping	-	-	nt*	nt*	nt*	nt*	nt*	nt*	nt*	nt*	nt*	nt*	nt*	nt*	nt*	nt*	nt*	nt*	nt*	nt*	nt*	nt*	nt*	nt*	nt*	nt*	nt*
112	16GH-16	Ae. aegypti	female	1	Jirapa	2016-08-31	CDC trap with yeast fermentation	-	-	nt*	nt*	nt*	nt*	nt*	nt*	nt*	nt*	nt*	nt*	nt*	nt*	nt*	nt*	nt*	nt*	nt*	nt*	nt*	nt*	nt*	nt*	nt*	nt*	nt*
113	16GH-17	Ae. aegypti	female	1	Lalabanga	2016-08-29	sweeping	-	-	nt*	nt*	nt*	nt*	nt*	nt*	nt*	nt*	nt*	nt*	nt*	nt*	nt*	nt*	nt*	nt*	nt*	nt*	nt*	nt*	nt*	nt*	nt*	nt*	nt*
114	16GH-18	Culex spp.	female	1	Damongo	2016-08-29	outside Hotel	-	-	nt*	nt*	nt*	nt*	nt*	nt*	nt*	nt*	nt*	nt*	nt*	nt*	nt*	nt*	nt*	nt*	nt*	nt*	nt*	nt*	nt*	nt*	nt*	nt*	nt*
115	16GH-19	Ae. aegypti	female	1	Mole National Park	2016-08-29	sweeping	-	-	nt*	nt*	nt*	nt*	nt*	nt*	nt*	nt*	nt*	nt*	nt*	nt*	nt*	nt*	nt*	nt*	nt*	nt*	nt*	nt*	nt*	nt*	nt*	nt*	nt*
116	16GH-20	Culex spp.	female	4	Jirapa	2016-08-31	car shop	-	-	nt*	nt*	nt*	nt*	nt*	nt*	nt*	nt*	nt*	nt*	nt*	nt*	nt*	nt*	nt*	nt*	nt*	nt*	nt*	nt*	nt*	nt*	nt*	nt*	nt*
117	16GH-21	Culex spp.	female	1	Monso-Nkuwata	2016-08-27	tyre shop	-	-	nt*	nt*	nt*	nt*	nt*	nt*	nt*	nt*	nt*	nt*	nt*	nt*	nt*	nt*	nt*	nt*	nt*	nt*	nt*	nt*	nt*	nt*	nt*	nt*	nt*
118	16GH-22	Culex spp.	female	1	Monso-Nkuwata	2016-08-27	tyre shop	-	-	nt*	nt*	nt*	nt*	nt*	nt*	nt*	nt*	nt*	nt*	nt*	nt*	nt*	nt*	nt*	nt*	nt*	nt*	nt*	nt*	nt*	nt*	nt*	nt*	nt*
119	16GH-23	Culex spp.	female	1	Damongo	2016-08-29	outside Hotel	-	-	nt*	nt*	nt*	nt*	nt*	nt*	nt*	nt*	nt*	nt*	nt*	nt*	nt*	nt*	nt*	nt*	nt*	nt*	nt*	nt*	nt*	nt*	nt*	nt*	nt*
120	16GH-24	Ae. aegypti	female	2	Jirapa	2016-08-30	sweeping	+	-	nt*	nt*	nt*	nt*	nt*	nt*	nt*	nt*	nt*	nt*	nt*	nt*	nt*	nt*	nt*	nt*	nt*	nt*	nt*	nt*	nt*	nt*	nt*	nt*	nt*
121	16GH-25	Ae. aegypti	female	1	Mole National Park	2016-08-30	CDC trap with yeast fermentation	-	-	nt*	nt*	nt*	nt*	nt*	nt*	nt*	nt*	nt*	nt*	nt*	nt*	nt*	nt*	nt*	nt*	nt*	nt*	nt*	nt*	nt*	nt*	nt*	nt*	nt*
122	16GH-26	Culex spp.	female	4	Mole National Park	2016-08-30	bush	-	-	nt*	nt*	nt*	nt*	nt*	nt*	nt*	nt*	nt*	nt*	nt*	nt*	nt*	nt*	nt*	nt*	nt*	nt*	nt*	nt*	nt*	nt*	nt*	nt*	nt*
123	16GH-27	Culex spp.	female	1	Mole National Park	2016-08-30	bush	+	-	nt*	nt*	nt*	nt*	nt*	nt*	nt*	nt*	nt*	nt*	nt*	nt*	nt*	nt*	nt*	nt*	nt*	nt*	nt*	nt*	nt*	nt*	nt*	nt*	nt*
124	16GH-28	Ae. aegypti	female	1	Monso-Nkuwata	2016-08-26	sweeping	-	-	nt*	nt*	nt*	nt*	nt*	nt*	nt*	nt*	nt*	nt*	nt*	nt*	nt*	nt*	nt*	nt*	nt*	nt*	nt*	nt*	nt*	nt*	nt*	nt*	nt*
125	16GH-29	Ae. aegypti	female	2	Damongo	2016-08-28	sweeping	-	-	nt*	nt*	nt*	nt*	nt*	nt*	nt*	nt*	nt*	nt*	nt*	nt*	nt*	nt*	nt*	nt*	nt*	nt*	nt*	nt*	nt*	nt*	nt*	nt*	nt*
126	16GH-30	Culex spp.	female	1	Damongo	2016-08-28	car shop	+	-	nt*	nt*	nt*	nt*	nt*	nt*	nt*	nt*	nt*	nt*	nt*	nt*	nt*	nt*	nt*	nt*	nt*	nt*	nt*	nt*	nt*	nt*	nt*	nt*	nt*
127	16GH-31	Culex spp.	female	1	Monso-Nkuwata	2016-08-27	shed	-	-	nt*	nt*	nt*	nt*	nt*	nt*	nt*	nt*	nt*	nt*	nt*	nt*	nt*	nt*	nt*	nt*	nt*	nt*	nt*	nt*	nt*	nt*	nt*	nt*	nt*
128	16GH-32	Culex spp.	female	1	Jirapa	2016-08-31	outside hospital	-	-	nt*	nt*	nt*	nt*	nt*	nt*	nt*	nt*	nt*	nt*	nt*	nt*	nt*	nt*	nt*	nt*	nt*	nt*	nt*	nt*	nt*	nt*	nt*	nt*	nt*
129	16GH-33	Ae. aegypti	female	6	Jirapa	2016-08-30	sweeping	-	-	nt*	nt*	nt*	nt*	nt*	nt*	nt*	nt*	nt*	nt*	nt*	nt*	nt*	nt*	nt*	nt*	nt*	nt*	nt*	nt*	nt*	nt*	nt*	nt*	nt*
130	16GH-34	Ae. aegypti	female	2	Damongo	2016-08-28	sweeping	-	-	nt*	nt*	nt*	nt*	nt*	nt*	nt*	nt*	nt*	nt*	nt*	nt*	nt*	nt*	nt*	nt*	nt*	nt*	nt*	nt*	nt*	nt*	nt*	nt*	nt*
131	16GH-35	Aedes spp.	female	1	Damongo	2016-08-28	sweeping	-	-	nt*	nt*	nt*	nt*	nt*	nt*	nt*	nt*	nt*	nt*	nt*	nt*	nt*	nt*	nt*	nt*	nt*	nt*	nt*	nt*	nt*	nt*	nt*	nt*	nt*
132	16GH-36	Culex spp.	female	1	Damongo	2016-08-28	outside Hotel	+	+	nt*	nt*	nt*	nt*	nt*	nt*	nt*	nt*	nt*	nt*	nt*	nt*	nt*	nt*	nt*	nt*	nt*	nt*	nt*	nt*	nt*	nt*	nt*	nt*	+
133	16GH-37	Culex spp.	female	1	Damongo	2016-08-28	outside Hotel	-	-	nt*	nt*	nt*	nt*	nt*	nt*	nt*	nt*	nt*	nt*	nt*	nt*	nt*	-	nt*	nt*	nt*	nt*	nt*	nt*	nt*	nt*	nt*	nt*	nt*
134	16GH-38	Culex spp.	female	16	Mole National Park	2016-08-30	bush	+	+	nt*	nt*	nt*	nt*	nt*	nt*	nt*	nt*	nt*	nt*	nt*	nt*	nt*	-	nt*	nt*	nt*	nt*	+	nt*	nt*	nt*	nt*	nt*	nt*
135	16GH-39	Ae. aegypti	female	2	Mole National Park	2016-08-30	CDC trap with yeast fermentation	-	-	nt*	nt*	nt*	nt*	nt*	nt*	nt*	nt*	nt*	nt*	nt*	nt*	nt*	-	nt*	nt*	nt*	nt*	nt*	nt*	nt*	nt*	nt*	nt*	nt*
136	16GH-40	Culex spp.	female	1	Mole National Park	2016-08-30	bush	-	-	nt*	nt*	nt*	nt*	nt*	nt*	nt*	nt*	nt*	nt*	nt*	nt*	nt*	-	nt*	nt*	nt*	nt*	nt*	nt*	nt*	nt*	nt*	nt*	nt*
137	16GH-41	Culex spp.	female	16	Mole National Park	2016-08-30	bush	+	-	nt*	nt*	nt*	nt*	nt*	nt*	nt*	nt*	nt*	nt*	nt*	nt*	nt*	-	nt*	nt*	nt*	nt*	nt*	nt*	nt*	nt*	nt*	nt*	nt*
138	16GH-42	Culex spp.	female	3	Wa	2016-08-30	outside Hotel	-	-	nt*	nt*	nt*	nt*	nt*	nt*	nt*	nt*	nt*	nt*	nt*	nt*	nt*	-	nt*	nt*	nt*	nt*	nt*	nt*	nt*	nt*	nt*	nt*	nt*
139	16GH-43	Culex spp.	female	1	Wa	2016-08-30	outside Hotel	-	-	nt*	nt*	nt*	nt*	nt*	nt*	nt*	nt*	nt*	nt*	nt*	nt*	nt*	-	nt*	nt*	nt*	nt*	nt*	nt*	nt*	nt*	nt*	nt*	nt*
140	16GH-44	Culex spp.	female	23	Wa	2016-08-30	outside Hotel	+	-	nt*	nt*	nt*	nt*	nt*	nt*	nt*	nt*	nt*	nt*	nt*	nt*	nt*	-	nt*	nt*	nt*	nt*	nt*	nt*	nt*	nt*	nt*	nt*	nt*
141	16GH-45	Culex spp.	female	1	Hohoe	2016-08-21	garden	-	-	nt*	nt*	nt*	nt*	nt*	nt*	nt*	nt*	nt*	nt*	nt*	nt*	nt*	-	nt*	nt*	nt*	nt*	nt*	nt*	nt*	nt*	nt*	nt*	nt*
142	16GH-46	Culex spp.	female	1	Hohoe	2016-08-21	bush	-	-	nt*	nt*	nt*	nt*	nt*	nt*	nt*	nt*	nt*	nt*	nt*	nt*	nt*	-	nt*	nt*	nt*	nt*	nt*	nt*	nt*	nt*	nt*	nt*	nt*
143	16GH-47	Ae. aegypti	female	2	Hohoe	2016-08-20	sweeping	-	-	nt*	nt*	nt*	nt*	nt*	nt*	nt*	nt*	nt*	nt*	nt*	nt*	nt*	+	-	nt*	nt*	nt*	nt*	nt*	nt*	nt*	nt*	nt*	nt*
144	16GH-48	Culex spp.	female	21	Hohoe	2016-08-20	shed	+	-	nt*	nt*	nt*	nt*	nt*	nt*	nt*	nt*	nt*	nt*	nt*	nt*	nt*	-	nt*	nt*	nt*	nt*	nt*	nt*	nt*	nt*	nt*	nt*	nt*
145	16GH-49	Culex spp.	female	7	Hohoe	2016-08-20	shed	-	-	nt*	nt*	nt*	-	nt*	nt*	nt*	nt*	nt*	nt*	nt*	-	nt*	nt*	nt*	nt*	nt*	nt*	nt*	nt*	nt*	nt*	nt*	nt*	nt*
146	16GH-50	Ae. aegypti	female	20	Ashaley-Botwe (Little Roses), Accra	2016-07-22	sweeping	+	+	nt*	nt*	nt*	+	nt*	nt*	nt*	nt*	nt*	nt*	nt*	-	nt*	nt*	nt*	nt*	nt*	nt*	nt*	nt*	nt*	nt*	nt*	nt*	nt*
147	16GH-51	Ae. aegypti	female	21	Ashaley-Botwe (Little Roses), Accra	2016-07-22	sweeping	-	-	nt*	nt*	nt*	-	nt*	nt*	nt*	nt*	nt*	nt*	nt*	-	nt*	nt*	nt*	nt*	nt*	nt*	nt*	nt*	nt*	nt*	nt*	nt*	nt*
148	16GH-52	Culex spp.	female	1	Ashaley-Botwe (Little Roses), Accra	2016-07-22	sweeping	-	-	nt*	nt*	nt*	-	nt*	nt*	nt*	nt*	nt*	nt*	nt*	-	nt*	nt*	nt*	nt*	nt*	nt*	nt*	nt*	nt*	nt*	nt*	nt*	nt*
149	16GH-53	Ae. aegypti	female	15	Odorna Clinic, Accra	2016-08-03	sweeping	+	-	nt*	nt*	nt*	-	nt*	nt*	nt*	nt*	nt*	nt*	nt*	-	nt*	nt*	nt*	nt*	nt*	nt*	nt*	nt*	nt*	nt*	nt*	nt*	nt*
150	16GH-54	Culex spp.	female	11	Odorna Clinic, Accra	2016-08-03	sweeping	+	+	nt*	nt*	nt*	-	nt*	nt*	nt*	nt*	nt*	nt*	nt*	-	nt*	nt*	nt*	nt*	nt*	nt*	nt*	nt*	nt*	nt*	nt*	nt*	nt*
151	16GH-55	Ae. aegypti	female	5	Odorna, Accra	2016-08-03	sweeping	-	-	nt*	nt*	nt*		nt*	nt*	nt*	nt*	nt*	nt*	nt*		nt*	nt*	nt*	nt*	nt*	nt*	nt*	nt*	nt*	nt*	nt*	nt*	nt*
152	16GH-56	Culex spp.	female	3	Odorna, Accra	2016-08-05	sweeping	+	+	nt*	nt*	nt*	-	nt*	nt*	nt*	nt*	nt*	nt*	nt*	-	nt*	nt*	nt*	nt*	nt*	nt*	nt*	nt*	nt*	nt*	nt*	nt*	nt*
153	16GH-57	Ae. aegypti	female	3	Legon Hospital, Accra	2016-08-08	sweeping	-	-	nt*	nt*	nt*	-	nt*	nt*	nt*	nt*	nt*	nt*	nt*	-	nt*	nt*	nt*	nt*	nt*	nt*	nt*	nt*	nt*	nt*	nt*	nt*	nt*
154	16GH-58	Ae. aegypti	female	11	Bawaleshie traffic light, Accra	2016-08-03	sweeping	-	-	nt*	nt*	nt*	-	nt*	nt*	nt*	nt*	nt*	nt*	nt*	-	nt*	nt*	nt*	nt*	nt*	nt*	nt*	nt*	nt*	nt*	nt*	nt*	nt*
155	16GH-59	Culex spp.	female	1	Bawaleshie traffic light, Accra	2016-08-03	sweeping	+	-	nt*	nt*	nt*	-	nt*	nt*	nt*	nt*	nt*	nt*	nt*	-	nt*	nt*	nt*	nt*	nt*	nt*	nt*	nt*	nt*	nt*	nt*	nt*	nt*
156	16GH-60	Ae. aegypti	female	15	Korle Bu, Accra	2016-07-22	sweeping	+	-	nt*	nt*	nt*	-	nt*	nt*	nt*	nt*	nt*	nt*	nt*	-	nt*	nt*	nt*	nt*	nt*	nt*	nt*	nt*	nt*	nt*	nt*	nt*	nt*
157	16GH-61	Ae. aegypti	female	15	Korle Bu, Accra	2016-07-22	sweeping	-	-	nt*	nt*	nt*	-	nt*	nt*	nt*	nt*	nt*	nt*	nt*	-	nt*	+	-	+	-	nt*	nt*	nt*	nt*	nt*	nt*	nt*	nt*
158	16GH-62	Culex spp.	female	4	Korle Bu, Accra	2016-07-22	sweeping	+	+	nt*	nt*	nt*	-	nt*	nt*	nt*	nt*	nt*	nt*	nt*	-	nt*	+	-	-	nt*	nt*	nt*	nt*	nt*	nt*	nt*	nt*	nt*
159	16GH-63	Ae. aegypti	female	17	Korle Bu, Accra	2016-08-02	sweeping	+	+	nt*	nt*	nt*	+	nt*	nt*	nt*	nt*	nt*	nt*	nt*	-	nt*	+	-	+	-	nt*	nt*	nt*	nt*	nt*	nt*	nt*	nt*
160	16GH-64	Ae. aegypti	female	17	Korle Bu, Accra	2016-08-02	sweeping	+	+	nt*	nt*	nt*	+	nt*	nt*	nt*	nt*	nt*	nt*	nt*	-	nt*	+	-	+	-	nt*	nt*	nt*	nt*	nt*	nt*	nt*	nt*
161	16GH-65	Ae. aegypti	female	20	Madina Estate, Accra	2016-08-08	sweeping	-	-	nt*	nt*	nt*	-	nt*	nt*	nt*	nt*	nt*	nt*	nt*	-	nt*	+	-	+	-	nt*	nt*	nt*	nt*	nt*	nt*	nt*	nt*
162	16GH-66	Ae. aegypti	female	20	Madina Estate, Accra	2016-08-08	sweeping	+	-	nt*	nt*	nt*	-	nt*	nt*	nt*	nt*	nt*	nt*	nt*	-	nt*	+	-	+	-	nt*	nt*	nt*	nt*	nt*	nt*	nt*	nt*
163	16GH-67	Ae. aegypti	female	18	UPS Junction, Accra	2016-08-08	sweeping	-	-	nt*	nt*	nt*	-	nt*	nt*	nt*	nt*	nt*	nt*	nt*	-	nt*	+	-	-	nt*	nt*	nt*	nt*	nt*	nt*	nt*	nt*	nt*
164	16GH-68	Ae. aegypti	female	18	UPS Junction, Accra	2016-08-08	sweeping	-	-	nt*	nt*	nt*	-	nt*	nt*	nt*	nt*	nt*	nt*	nt*	-	nt*	+	-	+	-	nt*	nt*	nt*	nt*	nt*	nt*	nt*	nt*
165	16GH-69	Anopheles spp.	female	1	UPS Junction, Accra	2016-08-08	sweeping	-	-	nt*	nt*	nt*	-	nt*	nt*	nt*	nt*	nt*	nt*	nt*	-	nt*	-	nt*	-	nt*	nt*	nt*	nt*	nt*	nt*	nt*	nt*	nt*
166	16GH-70	Ae. aegypti	female	21	Tesano, Accra	2016-07-19	sweeping	+	+	nt*	nt*	nt*	+	nt*	nt*	nt*	nt*	nt*	nt*	nt*	-	nt*	+	-	+	-	nt*	nt*	nt*	nt*	nt*	nt*	nt*	nt*
167	16GH-71	Ae. aegypti	female	21	Tesano, Accra	2016-07-19	sweeping	+	+	nt*	nt*	nt*	+	nt*	nt*	nt*	nt*	nt*	nt*	nt*	-	nt*	+	-	+	-	nt*	nt*	nt*	nt*	nt*	nt*	nt*	nt*
168	16GH-72	Culex spp.	female	17	Tesano, Accra	2016-07-19	sweeping	+	-	nt*	nt*	nt*	+	nt*	nt*	nt*	nt*	nt*	nt*	nt*	-	nt*	+	-	-	nt*	nt*	nt*	nt*	nt*	nt*	nt*	nt*	nt*
169	16GH-73	Ae. aegypti	female	20	Tesano, Accra	2016-07-23	sweeping	-	-	nt*	nt*	nt*	nt*	nt*	nt*	nt*	+	-	+	+	-	-	+	-	nt*	nt*	nt*	nt*	nt*	nt*	nt*	nt*	nt*	nt*
170	16GH-74	Culex spp.	female	2	Tesano, Accra	2016-07-24	sweeping	-	-	nt*	nt*	nt*	nt*	nt*	nt*	nt*	-	nt*	-	nt*	-	-	-	nt*	nt*	nt*	nt*	nt*	nt*	nt*	nt*	nt*	nt*	nt*
171	16GH-75	Ae. aegypti	male	4	Damongo	2016-08-28	sweeping	-	-	nt*	nt*	nt*	nt*	nt*	nt*	nt*	-	nt*	+	+	-	-	-	nt*	nt*	nt*	nt*	nt*	nt*	nt*	nt*	nt*	nt*	nt*
172	16GH-76	Ae. aegypti	male	1	Lalabanga	2016-08-29	sweeping	-	-	nt*	nt*	nt*	nt*	nt*	nt*	nt*	-	nt*	-	nt*	-	-	-	nt*	nt*	nt*	nt*	nt*	nt*	nt*	nt*	nt*	nt*	nt*
173	16GH-77	Ae. aegypti	male	1	Lalabanga	2016-08-29	sweeping	-	-	nt*	nt*	nt*	nt*	nt*	nt*	nt*	-	nt*	+	+	-	-	-	nt*	nt*	nt*	nt*	nt*	nt*	nt*	nt*	nt*	nt*	nt*
174	16GH-78	Ae. aegypti	male	3	Lalabanga	2016-08-29	sweeping	-	-	nt*	nt*	nt*	nt*	nt*	nt*	nt*	-	nt*	+	+	-	-	-	nt*	nt*	nt*	nt*	nt*	nt*	nt*	nt*	nt*	nt*	nt*
175	16GH-79	Ae. aegypti	male	1	Damongo	2016-08-28	sweeping	-	-	nt*	nt*	nt*	nt*	nt*	nt*	nt*	-	nt*	-	nt*	-	-	-	nt*	nt*	nt*	nt*	nt*	nt*	nt*	nt*	nt*	nt*	nt*
176	16GH-80	Ae. aegypti	male	6	Jirapa	2016-08-30	sweeping	-	-	nt*	nt*	nt*	nt*	nt*	nt*	nt*	-	nt*	-	nt*	-	-	-	nt*	nt*	nt*	nt*	nt*	nt*	nt*	nt*	nt*	nt*	nt*
177	16GH-81	Ae. aegypti	male	2	Hohoe	2016-08-21	sweeping	-	-	nt*	nt*	nt*	nt*	nt*	nt*	nt*	-	nt*	-	nt*	-	-	+		nt*	nt*	nt*	nt*	nt*	nt*	nt*	nt*	nt*	nt*
178	16GH-82	Ae. aegypti	male	4	Hohoe	2016-08-20	sweeping	-	-	nt*	nt*	nt*	nt*	nt*	nt*	nt*	-	nt*	+	-	-	-	+		nt*	nt*	nt*	nt*	nt*	nt*	nt*	nt*	nt*	nt*
179	16GH-83	Ae. aegypti	male	33	Odorna Clinic, Accra	2016-08-03	sweeping	-	+	nt*	nt*	nt*	nt*	nt*	nt*	nt*	+	+	+	+	-	+	-	nt*	nt*	nt*	nt*	nt*	nt*	nt*	nt*	nt*	nt*	nt*
180	16GH-84	Ae. aegypti	male	20	Madina Estate, Accra	2016-08-08	sweeping	-	-	nt*	nt*	nt*	nt*	nt*	nt*	nt*	-	nt*	-	nt*	-	-	+		nt*	nt*	nt*	nt*	nt*	nt*	nt*	nt*	nt*	nt*
181	16GH-85	Ae. aegypti	male	20	Madina Estate, Accra	2016-08-08	sweeping	-	-	nt*	nt*	nt*	-	nt*	nt*	nt*	-	nt*	nt*	nt*	nt*	nt*	+		nt*	nt*	nt*	nt*	nt*	nt*	nt*	nt*	nt*	nt*
182	16GH-86	Ae. aegypti	male	20	Tesano, Accra	2016-07-19	sweeping	+	-	nt*	nt*	nt*	+	nt*	nt*	nt*	-	nt*	nt*	nt*	nt*	nt*	+		nt*	nt*	nt*	nt*	nt*	nt*	nt*	nt*	nt*	nt*
183	16GH-87	Ae. aegypti	male	19	UPS Junction, Accra	2016-08-08	sweeping	-	-	nt*	nt*	nt*	-	nt*	nt*	nt*	+	nt*	nt*	nt*	nt*	nt*	-	nt*	nt*	nt*	nt*	nt*	nt*	nt*	nt*	nt*	nt*	nt*
184	16GH-88	Ae. aegypti	male	19	UPS Junction, Accra	2016-08-08	sweeping	-	-	nt*	nt*	nt*	-	nt*	nt*	nt*	-	nt*	nt*	nt*	nt*	nt*	-	nt*	nt*	nt*	nt*	nt*	nt*	nt*	nt*	nt*	nt*	nt*
185	16GH-89	Ae. aegypti	male	12	Korle Bu, Accra	2016-08-02	sweeping	+	+	nt*	nt*	nt*	+	nt*	nt*	nt*	-	nt*	nt*	nt*	nt*	nt*	+		nt*	nt*	nt*	nt*	nt*	nt*	nt*	nt*	nt*	nt*
186	16GH-90	Ae. aegypti	male	11	Bawaleshie traffic light, Accra	2016-08-03	sweeping	-	-	nt*	nt*	nt*	-	nt*	nt*	nt*	-	nt*	nt*	nt*	nt*	nt*	-	nt*	nt*	nt*	nt*	nt*	nt*	nt*	nt*	nt*	nt*	nt*
187	16GH-91	Ae. aegypti	male	9	Korle Bu, Accra	2016-07-22	sweeping	-	-	nt*	nt*	nt*	-	nt*	nt*	nt*	-	nt*	nt*	nt*	nt*	nt*	+		nt*	nt*	nt*	nt*	nt*	nt*	nt*	nt*	nt*	nt*
188	16GH-92	Ae. aegypti	male	8	Tesano, Accra	2016-07-23	sweeping	-	-	nt*	nt*	nt*	-	nt*	nt*	nt*	-	nt*	nt*	nt*	nt*	nt*	+		nt*	nt*	nt*	nt*	nt*	nt*	nt*	nt*	nt*	nt*
