# Supplementary material for: Entomological Assessment of the Status and Risk of Mosquito-borne Arboviral Transmission in Ghana
Source: Viruses. 2020 Jan 27;12(2):147. doi: 10.3390/v12020147 (PMC7077231; doi:10.3390/v12020147)
Supplement: Supplementary file 1 [file viruses-12-00147-s001.zip › Supplementary files for Revision/Table S1b.xlsx]

## Sheet: Sheet1
		Table S1b. Mosquito collection sites and pools used for virus isolation in 2015
								Number of pools used for analysis
								Detection of viruses				Virus isolation
				Total no. of individuals				female		male		female		male
Collection site	Collection date	Mosquito species		female		male		pool (individual)		pool (individual)		pool (individual)		pool (individual)
Alajo	5 Oct. 2015	Ae. aegypti		2		3		1 (2)		0		1 (2)		1 (3)
		Cx. qunquefasciatus		12		34		0		0		1 (12)		1 (34)
Baleshie	2 Oct. 2015	Ae. aegypti		4		4		1 (4)		0		1 (4)		1 (4)
		Cx. qunquefasciatus		20		21		0		0		1 (20)		1 (21)
Kasoa	7, 8 Oct.2015	Ae. aegypti		4		3		1 (4)		0		1 (4)		1 (3)
		Cx. qunquefasciatus		125		201		4 (94)		0		6 (123)		6 (176)
Kisseman	3 Oct. 2015	Ae. aegypti		1		0		1 (1)		0		1 (1)		0
		Cx. qunquefasciatus		6		21		0		0		1 (6)		1 (21)
Korle Gonno	29, 30 Sep. 2015	Ae. aegypti		68		43		3 (68)		0		3 (68)		3 (43)
		Cx. qunquefasciatus		72		88		4 (72)		0		4 (72)		3 (88)
Labadi	29 Sep., 6 Oct. 2015	Ae. aegypti		65		34		3 (65)		0		3 (65)		2 (34)
		Cx. qunquefasciatus		120		124		3 (65)		0		6 (118)		4 (124)
		Culex spp.		6		3		0		0		0		0
Mallam	7 Oct. 2015	Cx. qunquefasciatus		9		30		0		0		1 (9)		1 (30)
Tesano	2, 3, 5, 15-17, 19-21	Ae. aegypti		1072		2491		22 (590)		0		6 (133)		7 (177)
	Oct. 2015	Cx. qunquefasciatus		248		515		4 (104)		0		9 (173)		8 (251)
		Culex spp.		1		12		0		0		0		0
Weija	1 Oct. 2015	Ae. aegypti		2		0		0		0		1 (2)		0
		Cx. qunquefasciatus		91		262		3 (69)		0		4 (91)		4 (130)
		Culex spp.		24		55		0		0		1 (24)		0
		Subtotal		1952		3944		50 (1138)		0		51 (927)		44 (1119)
		Total		5896				51 (1141)				95 (2066)
