# Supplementary material for: Entomological Assessment of the Status and Risk of Mosquito-borne Arboviral Transmission in Ghana
Source: Viruses. 2020 Jan 27;12(2):147. doi: 10.3390/v12020147 (PMC7077231; doi:10.3390/v12020147)
Supplement: Supplementary file 1 [file viruses-12-00147-s001.zip › Supplementary files for Revision/Table S1c.xlsx]

## Sheet: Sheet1
Table S1c. Mosquito collection sites and sampling method used in 2016
		GPS information
site No.	collection site	latitude	longitude	date	collection method	environment
1	Accra (staff residence, University of Ghana, Legon)				larval collection	artificial container
2	Accra (Yiri lodge, University of Ghana, Legon)				larval collection	artificial container
3	Accra (Legon pool, University of Ghana, Legon)				larval collection	waste channel
4	Accra (Legon poolside, University of Ghana, Legon)				larval collection	puddle
5	Accra (Tesano)				larval collection	tyre
6	Accra (Korle Bu)				larval collection	tyre
7	Accra (Tesano)				larval collection	tyre
8	Accra (Legon staff village)				larval collection	tyre
9	Accra (Bawaleshie traffic light)				larval collection	tyre
10	Accra (Madina Estates)				larval collection	tyre
11	Accra (UPS junction)				larval collection	tyre
12	Accra (Legon Hospital)				larval collection	tyre
13	Accra (Odorna)				larval collection	tyre
14	Accra (Odorna clinic)				larval collection	tyre
15	Accra (Opeibea)				larval collection	tyre
16	Accra (Opeibea)				larval collection	tyre
17	Accra (Airport)				larval collection	tyre
18	Hohoe	7.15912	0.477669	2016-08-20	larval collection	tyre
19	Hohoe	7.15912	0.477669	2016-08-20	sweeping	tyre
20	Hohoe	7.14304	0.463327	2016-08-20	larval collection	tyre
21	Hohoe	7.14304	0.463327	2016-08-20	sweeping	shed
22	Hohoe	7.13991	0.463327	2016-08-21	larval collection	root of plant stem
23	Hohoe	7.1655	0.47832	2016-08-21	larval collection	tyre
24	Hohoe	7.16804	0.478196	2016-08-21	larval collection	tyre
25	Hohoe	7.16804	0.478196	2016-08-21	sweeping	tyre
26	Hohoe	7.17293	0.477944	2016-08-21	sweeping	inside house
27	Hohoe	7.16312	0.477998	2016-08-21	sweeping	garden
28	Hohoe	7.15437	0.470265	2016-08-21	larval collection	artificial container
29	Hohoe	7.16339	0.471751	2016-08-21	larval collection	puddle
30	Hohoe	7.16357	0.472074	2016-08-21	larval collection	manhole
31	Hohoe	7.16242	0.471502	2016-08-21	larval collection	tyre
32	Hohoe	7.16242	0.471502	2016-08-21	sweeping	tyre
33	Hohoe	7.1611	0.483432	2016-08-21	sweeping	bush
34	Hohoe	7.15725	0.469315	2016-08-21	sweeping	stormwater inlet
35	Hohoe	7.15436	0.470248	2016-08-21	CDC trap with yeast fermentation	garden
36	Hohoe	7.15436	0.470248	2016-08-21	CDC trap with yeast fermentation	garden
37	Dixcove	4.79799	-1.94916	2016-08-25	larval collection	artificial container
38	Dixcove	4.79809	-1.94906	2016-08-25	larval collection	artificial container
39	Dixcove	4.79748	-1.95088	2016-08-25	larval collection	artificial container
40	Dixcove	4.79595	-1.95102	2016-08-25	larval collection	puddle
41	Dixcove	4.79417	-1.94799	2016-08-25	larval collection	gutter
42	Dixcove	4.79547	-1.94691	2016-08-25	larval collection	artificial container
43	Dixcove	4.794	-1.94579	2016-08-25	larval collection	artificial container
44	Busua	4.80789	-1.9387	2016-08-25	larval collection	mortar (artificial container)
45	Busua	4.80789	-1.9387	2016-08-25	larval collection	artificial container
46	Busua	4.80818	-1.93864	2016-08-25	larval collection	artificial container
47	Busua	4.80868	-1.93903	2016-08-25	larval collection	artificial container
48	Busua	4.80757	-1.94033	2016-08-25	larval collection	artificial container
49	Busua	4.80732	-1.93812	2016-08-26	sweeping	Hotel
50	Dixcove	4.79881	-1.95741	2016-08-26	CDC trap with yeast fermentation	bush
51	Dixcove	4.79811	-1.94919	2016-08-26	CDC trap with yeast fermentation	bush
52	Monso-Nkuwata	6.4654	-1.88014	2016-08-26	larval collection	tyre
53	Monso-Nkuwata	6.46647	-1.8761	2016-08-26	sweeping	tyre
54	Monso-Nkuwata	6.46647	-1.8761	2016-08-26	larval collection	tyre
55	Monso-Nkuwata	6.46542	-1.88678	2016-08-27	larval collection
56	Monso-Nkuwata	6.46544	-1.8802	2016-08-27	CDC trap with yeast fermentation	tyre shop
57	Monso-Nkuwata	6.46671	-1.87658	2016-08-27	CDC trap with yeast fermentation	bush
58	Monso-Nkuwata	6.46686	-1.87635	2016-08-27	CDC trap with yeast fermentation	bush
59	Monso-Nkuwata	6.46935	-1.88837	2016-08-27	larval collection	artificial container
60	Monso-Nkuwata	6.46935	-1.88837	2016-08-27	larval collection	tyre
61	Monso-Nkuwata	6.46935	-1.88837	2016-08-27	sweeping	shed
62	Monso-Nkuwata	6.46981	-1.88851	2016-08-27	larval collection	artificial container
63	Monso-Nkuwata	6.46771	-1.90251	2016-08-27	larval collection	artificial container
64	Monso-Nkuwata	6.46763	-1.92743	2016-08-27	larval collection	tyre
65	Damongo	9.08516	-1.8155	2016-08-28	larval collection	tyre
66	Damongo	9.08465	-1.81524	2016-08-28	sweeping	car shop
67	Damongo	9.06196	-1.80018	2016-08-28	sweeping	tank
68	Damongo	9.06205	-1.80021	2016-08-28	larval collection	artificial container
69	Damongo	9.06001	-1.80033	2016-08-28	larval collection	artificial container
70	Damongo	9.05993	-1.80019	2016-08-28	larval collection	artificial container
71	Damongo	9.05967	-1.80024	2016-08-28	larval collection	artificial container
72	Damongo	9.05976	-1.80037	2016-08-28	larval collection	artificial container
73	Damongo	9.08083	-1.81743	2016-08-28	larval collection	artificial container
74	Damongo	9.08541	-1.82025	2016-08-28	larval collection	tyre
75	Damongo	9.0863	-1.81981	2016-08-28	larval collection	artificial container
76	Damongo	9.0865	-1.81895	2016-08-28	sweeping	inside house
77	Damongo	9.07912	-1.79912	2016-08-28	sweeping	outside Hotel
78	Damongo	9.07912	-1.79912	2016-08-29	sweeping	outside Hotel
79	Damongo	9.07912	-1.79912	2016-08-29	CDC trap with yeast fermentation	bush
80	Damongo	9.08656	-1.81906	2016-08-29	CDC trap with yeast fermentation	garden
81	Mole National Park	9.26434	-1.85204	2016-08-29	larval collection	puddle
82	Mole National Park	9.26542	-1.85189	2016-08-29	larval collection	artificial container (bathtub)
83	Mole National Park	9.24725	-1.8575	2016-08-29	larval collection	puddle
84	Mole National Park	9.2472	-1.85739	2016-08-29	larval collection	puddle
85	Mole National Park	9.2593	-1.8641	2016-08-29	larval collection	puddle
86	Mole National Park	9.25996	-1.86005	2016-08-29	larval collection	puddle
87	Mole National Park	9.29287	-1.85475	2016-08-29	larval collection	puddle
88	Mole National Park	9.26025	-1.85376	2016-08-29	sweeping	tyre
89	Mole National Park	9.26025	-1.85376	2016-08-29	larval collection	tyre
90	Lalabanga	9.21504	-1.85647	2016-08-29	larval collection	artificial container
91	Lalabanga	9.21635	-1.85706	2016-08-29	sweeping	artificial container
92	Lalabanga	9.21635	-1.85706	2016-08-29	larval collection	artificial container
93	Lalabanga	9.21626	-1.85701	2016-08-29	larval collection	artificial container
94	Lalabanga	9.21699	-1.85706	2016-08-29	sweeping	outside house
95	Lalabanga	9.21671	-1.85762	2016-08-29	larval collection	artificial container
96	Lalabanga	9.22038	-1.86055	2016-08-29	larval collection	artificial container
97	Lalabanga	9.22069	-1.86008	2016-08-29	sweeping	artificial container
98	Lalabanga	9.21935	-1.86064	2016-08-29	larval collection	artificial container
99	Damongo	9.07912	-1.79912	2016-08-29	sweeping	outside Hotel
100	Mole National Park	9.26344	-1.85085	2016-08-30	CDC trap with yeast fermentation	bush
101	Mole National Park	9.2605	-1.85287	2016-08-30	CDC trap with yeast fermentation	bush
102	Mole National Park	9.26094	-1.85357	2016-08-30	CDC trap with yeast fermentation	bush
103	Wa	10.086	-2.51165	2016-08-30	sweeping	outside Hotel
104	Jirapa	10.5314	-2.69995	2016-08-30	larval collection	tyre
105	Jirapa	10.5314	-2.69995	2016-08-30	sweeping	tyre
106	Jirapa	10.5365	-2.70393	2016-08-30	larval collection	tyre
107	Jirapa	10.5365	-2.70393	2016-08-30	sweeping	tyre
108	Jirapa	10.5365	-2.70393	2016-08-30	larval collection	tyre
109	Jirapa	10.5357	-2.78207	2016-08-30	sweeping	bush, garden
110	Jirapa	10.5331	-2.69908	2016-08-30	sweeping	outside hospital
111	Jirapa	10.5337	-2.69897	2016-08-31	CDC trap with yeast fermentation	outside hospital
112	Jirapa	10.5358	-2.70212	2016-08-31	CDC trap with yeast fermentation	car shop
113	Jirapa	10.5364	-2.70384	2016-08-31	CDC trap with yeast fermentation	tyre shop
