# Supplementary material for: Entomological Assessment of the Status and Risk of Mosquito-borne Arboviral Transmission in Ghana
Source: Viruses. 2020 Jan 27;12(2):147. doi: 10.3390/v12020147 (PMC7077231; doi:10.3390/v12020147)
Supplement: Supplementary file 1 [file viruses-12-00147-s001.zip › Supplementary files for Revision/Table S2a.xlsx]

## Sheet: Sheet1
Table S2a. Classification of mosquitoes by morphological identification and DNA barcoding
			Species
code	collection site	COI Sequence determined (bp)	Genus	Subgenus	Species
3-9	Accra	658	Culex	Culex	pipiens
3-11	Accra	658	Culex	Culex	pipiens
4-11	Accra	625	Culex	Culex	sp.
4-13	Accra	658	Anopheles		gambiae
16-A	Accra	658	Lutzia		tigripes
16-B	Accra	530	Lutzia		tigripes
16-C	Accra	658	Lutzia		tigripes
18-11	Hohoe	658	Toxorhynchites		sp.
90-B	Lalabanga	658	Culex	Culiciomyia	nebulosus
18-5	Hohoe	623	Toxorhynchites		sp.
18-7	Hohoe	658	Toxorhynchites		sp.
18-9	Hohoe	658	Toxorhynchites		sp.
23-A	Hohoe	545	Culex		sp.
23-B	Hohoe	658	Culex	Culiciomyia	sp.
23-C	Hohoe	629	Culex	Culiciomyia	sp.
24-2	Hohoe	658	Lutzia		tigripes
28-1	Hohoe	658	Eretmapodites		intermedius
28-3	Hohoe	658	Lutzia		tigripes
30-1	Hohoe	621	Culex	Culex	antennatus
30-2	Hohoe	597	Culex	Culex	sp.
30-3	Hohoe	627	Culex	Culex	sp.
30-4	Hohoe	624	Culex	Culex	sp.
30-5	Hohoe	614	Culex	Culex	sp.
31-1	Hohoe	607	Culex	Culex	duttoni
38-6	Dixcove	600	Lutzia		tigripes
38-9	Dixcove	630	Lutzia		tigripes
39	Dixcove	599	Aedes		aegypti
41-1	Dixcove	630	Culex	Culex	pipiens
41-2	Dixcove	614	Culex	Culex	pipiens
52-A	Manso-Nkuwata	562	Lutzia		tigripes
52-D	Manso-Nkuwata	631	Culex	Culex	duttoni
52-E	Manso-Nkuwata	629	Culex	Culiciomyia	nebulosus
54-1	Manso-Nkuwata	629	Culex	Culex	watti
54-4	Manso-Nkuwata	628	Lutzia		tigripes
59-1	Manso-Nkuwata	613	Culex	Culex	duttoni
59-5	Manso-Nkuwata	630	Culex	Culex	duttoni
59-A	Manso-Nkuwata	629	Culex	Culex	duttoni
59-B	Manso-Nkuwata	614	Culex	Culex	duttoni
59-C	Manso-Nkuwata	630	Lutzia		tigripes
59-D	Manso-Nkuwata	629	Culex	Culex	duttoni
59-E	Manso-Nkuwata	601	Culex	Culex	duttoni
59-F	Manso-Nkuwata	629	Culex	Culex	duttoni
59	Manso-Nkuwata	629	Lutzia		tigripes
60-1	Manso-Nkuwata	629	Culex	Culex	duttoni
60-3	Manso-Nkuwata	629	Culex	Culex	duttoni
60-5	Manso-Nkuwata	630	Culex	Culex	duttoni
60-A	Manso-Nkuwata	600	Lutzia		tigripes
62-D	Manso-Nkuwata	627	Aedes		lilii
62-L3	Manso-Nkuwata	629	Lutzia		tigripes
62-L4	Manso-Nkuwata	601	Lutzia		tigripes
62-L5	Manso-Nkuwata	629	Lutzia		tigripes
62-LB	Manso-Nkuwata	612	Lutzia		tigripes
62-LC	Manso-Nkuwata	629	Lutzia		tigripes
63-1	Manso-Nkuwata	629	Culex	Culiciomyia	sp.
63-2	Manso-Nkuwata	629	Culex	Culiciomyia	sp.
63-3	Manso-Nkuwata	605	Culex	Culiciomyia	sp.
63-4	Manso-Nkuwata	600	Culex	Culiciomyia	sp.
63-D	Manso-Nkuwata	630	Culex	Culiciomyia	sp.
65-A	Damongo	629	Lutzia		tigripes
65-A'	Damongo	629	Lutzia		tigripes
65-B	Damongo	629	Lutzia		tigripes
65-L1	Damongo	630	Lutzia		tigripes
68-B	Damongo	628	Culex	Culex	watti
68-C	Damongo	629	Culex	Culex	watti
68-D	Damongo	599	Culex	Culex	pipiens
68-E	Damongo	629	Culex	Culex	watti
68-I	Damongo	628	Culex	Culex	watti
68-J	Damongo	628	Culex	Culex	watti
68-K	Damongo	629	Culex	Culex	watti
68-L	Damongo	600	Culex	Culex	watti
68	Damongo	629	Culex	Culex	watti
71-1	Damongo	629	Culex	Culex	watti
72-A	Damongo	635	Aedes	Stegomyia	lilii
72-C	Damongo	628	Aedes	Stegomyia	lilii
81-1	Mole National Park	619	Aedes		hirsutus
81-2	Mole National Park	625	Anopheles		gambiae
81-3	Mole National Park	612	Aedes		hirsutus
81-4	Mole National Park	Not determined	Aedes		hirsutus
81-5	Mole National Park	621	Aedes	Fredwardsis	vittatus
82-5	Mole National Park	601	Aedes		aegypti
82-7	Mole National Park	528	Aedes		aegypti
82-10	Mole National Park	624	Aedes		aegypti
82-11	Mole National Park	Not determined	Aedes		aegypti
82-13	Mole National Park	Not determined	Aedes		aegypti
82-15	Mole National Park	625	Aedes		aegypti
82-16	Mole National Park	615	Culex	Afroculex	sp
86-1	Mole National Park	627	Aedes	Aedimorphus	hirsutus
68-K'	Damongo	631	Culex	Culex	watti
90-B	Lalabanga	647	Culex	Culiciomyia	sp.
114-C	Accra	626	Aedes	Fredwardsis	vittatus
114-D	Accra	613	Aedes	Fredwardsis	vittatus
93	Lalabanga	624	Aedes	Fredwardsis	vittatus
104-E	Jirapa	629	Lutzia		tigripes
24-4	Hohoe	633	Lutzia		tigripes
NMIMR	Accra	Not determined	Aedes		aegypti
