# Supplementary material for: Entomological Assessment of the Status and Risk of Mosquito-borne Arboviral Transmission in Ghana
Source: Viruses. 2020 Jan 27;12(2):147. doi: 10.3390/v12020147 (PMC7077231; doi:10.3390/v12020147)
Supplement: Supplementary file 1 [file viruses-12-00147-s001.zip › Supplementary files for Revision/Table S2b.xlsx]

## Sheet: Sheet1
Table S2b. Mosquito species and COI Genbank accession numbers
			Species
code	collection site	COI Sequence determined (bp)	Genus	Subgenus	Species	Accession number
3-9	Accra	658	Culex	Culex	pipiens	LC507830
3-11	Accra	658	Culex	Culex	pipiens	LC507831
4-13	Accra	658	Anopheles		gambiae	LC507832
16-A	Accra	658	Lutzia		tigripes	LC507833
16-B	Accra	530	Lutzia		tigripes	LC507834
16-C	Accra	658	Lutzia		tigripes	LC507835
18-5	Hohoe	623	Toxorhynchites		sp.	LC507836
18-7	Hohoe	658	Toxorhynchites		sp.	LC507837
18-9	Hohoe	658	Toxorhynchites		sp.	LC507838
23-A	Hohoe	545	Culex		sp.	LC507839
23-C	Hohoe	629	Culex	Culiciomyia	sp.	LC507840
24-2	Hohoe	658	Lutzia		tigripes	LC507841
28-1	Hohoe	658	Eretmapodites		intermedius	LC507842
28-3	Hohoe	658	Lutzia		tigripes	LC507843
30-1	Hohoe	621	Culex	Culex	antennatus	LC507844
30-2	Hohoe	597	Culex	Culex	sp.	LC507845
30-3	Hohoe	627	Culex	Culex	sp.	LC507846
30-4	Hohoe	624	Culex	Culex	sp.	LC507847
30-5	Hohoe	614	Culex	Culex	sp.	LC507848
31-1	Hohoe	607	Culex	Culex	duttoni	LC507849
38-6	Dixcove	600	Lutzia		tigripes	LC507850
38-9	Dixcove	630	Lutzia		tigripes	LC507851
39	Dixcove	599	Aedes		aegypti	LC507852
41-2	Dixcove	614	Culex	Culex	pipiens	LC507853
52-A	Manso-Nkuwata	562	Lutzia		tigripes	LC507854
52-D	Manso-Nkuwata	631	Culex	Culex	duttoni	LC507855
52-E	Manso-Nkuwata	629	Culex	Culiciomyia	nebulosus	LC507856
54-4	Manso-Nkuwata	628	Lutzia		tigripes	LC507857
59-1	Manso-Nkuwata	613	Culex	Culex	duttoni	LC507859
59-5	Manso-Nkuwata	630	Culex	Culex	duttoni	LC507860
59-A	Manso-Nkuwata	629	Culex	Culex	duttoni	LC507861
59-B	Manso-Nkuwata	614	Culex	Culex	duttoni	LC507862
59-C	Manso-Nkuwata	630	Lutzia		tigripes	LC507863
59-D	Manso-Nkuwata	629	Culex	Culex	duttoni	LC507864
59-E	Manso-Nkuwata	601	Culex	Culex	duttoni	LC507865
59-F	Manso-Nkuwata	629	Culex	Culex	duttoni	LC507866
59	Manso-Nkuwata	629	Lutzia		tigripes	LC507858
60-1	Manso-Nkuwata	629	Culex	Culex	duttoni	LC507867
60-3	Manso-Nkuwata	629	Culex	Culex	duttoni	LC507868
60-5	Manso-Nkuwata	630	Culex	Culex	duttoni	LC507869
60-A	Manso-Nkuwata	600	Lutzia		tigripes	LC507870
62-D	Manso-Nkuwata	627	Aedes		lilii	LC507874
62-L3	Manso-Nkuwata	629	Lutzia		tigripes	LC507871
81-1	Mole National Park	619	Aedes		hirsutus	LC507875
90-B	Lalabanga	647	Culex	Culiciomyia	sp.	LC507872
114-C	Accra	626	Aedes	Fredwardsis	vittatus	LC507873
